# Supplementary material for: Transcriptome Profile Analysis of Intestinal Upper Villus Epithelial Cells and Crypt Epithelial Cells of Suckling Piglets
Source: Animals (Basel). 2022 Sep 7;12(18):2324. doi: 10.3390/ani12182324 (PMC9494997; doi:10.3390/ani12182324)
Supplement: Supplementary file 1 [file animals-12-02324-s001.zip]

Archive with 4 entries (4 files):
- Table S1.The up-regulation DEGs of F3 compared with F1.pdf
- Table S2.The down-regulation DEGs of F3 compared with F1.pdf
- Table S3.KEGG Pathway classification of DEGs.pdf
- Table S4. Primers used for qRT-PCR analysis.pdf
